# Supplementary material for: Feline Calicivirus P39 Inhibits Innate Immune Responses by Autophagic Degradation of Retinoic Acid Inducible Gene I
Source: Int J Mol Sci. 2023 Mar 9;24(6):5254. doi: 10.3390/ijms24065254 (PMC10048920; doi:10.3390/ijms24065254)
Supplement: Supplementary file 1 [file ijms-24-05254-s001.zip]

Archive with 3 entries (3 files):
- Table S1 Plasmids used in this study.xlsx
- Table S2 Antibodies used in this study.xlsx
- Table S3 Primer sets used for qPCR in this study.xlsx
