# Supplementary material for: Feline Calicivirus P39 Inhibits Innate Immune Responses by Autophagic Degradation of Retinoic Acid Inducible Gene I
Source: Int J Mol Sci. 2023 Mar 9;24(6):5254. doi: 10.3390/ijms24065254 (PMC10048920; doi:10.3390/ijms24065254)
Supplement: Supplementary file 1 [file ijms-24-05254-s001.zip › Table S1 Plasmids used in this study.xlsx]

## Sheet: Sheet1
Table S1 Plasmids used in this study
IFN-β luciferase reporter	doi.org/10.3390/v13102048
NF-κB luciferase reporter	doi.org/10.3390/v13102048
pRL-TK luciferase reporter	doi.org/10.3390/v13102048
LC3-GFP	doi.org/10.1080/15548627.2020.1725375
pCMV-myc-Vpg	DOI: 10.3390/cells11132009
pCMV-myc-PP	DOI: 10.3390/cells11132009
pCMV-myc-P5.6	DOI: 10.3390/cells11132009
pCMV-myc-P30	DOI: 10.3390/cells11132009
pCMV-myc-P32	DOI: 10.3390/cells11132009
pCMV-myc-P39	DOI: 10.3390/cells11132009
