# Supplementary material for: Feline Calicivirus P39 Inhibits Innate Immune Responses by Autophagic Degradation of Retinoic Acid Inducible Gene I
Source: Int J Mol Sci. 2023 Mar 9;24(6):5254. doi: 10.3390/ijms24065254 (PMC10048920; doi:10.3390/ijms24065254)
Supplement: Supplementary file 1 [file ijms-24-05254-s001.zip › Table S2 Antibodies used in this study.xlsx]

## Sheet: Sheet1
Table S2 Antibodies used in this study
Antibody	Company	Host species	Catalog number	Dilution
RIG-I	Prepared by our lab	Rabbit	None	1:2000
LC3B	Abcam	Rabbit	AB192890	1:2000
Alexa Fluor® 680	Abcam	Goat	AB175781	1:5000
Alexa Fluor® 790	Abcam	Goat	AB175781	1:5000
c-Myc	Genetex	Rabbit	GTX103436	1:2000
GAPDH	HUABIO	Mouse	EM1101	1:5000
