# Supplementary material for: Feline Calicivirus P39 Inhibits Innate Immune Responses by Autophagic Degradation of Retinoic Acid Inducible Gene I
Source: Int J Mol Sci. 2023 Mar 9;24(6):5254. doi: 10.3390/ijms24065254 (PMC10048920; doi:10.3390/ijms24065254)
Supplement: Supplementary file 1 [file ijms-24-05254-s001.zip › Table S3 Primer sets used for qPCR in this study.xlsx]

## Sheet: Sheet1
Table S3 Primer sets used for qPCR in this study
Primer	Sequence of oligonucleotides (5′ → 3)
hGAPDH-1qF	TGATGACATCAAGAAGGTGGTGAAG
hGAPDH-1qR	TCCTTGGAGGCCATGTGGGCCAT
hISG15-qF	GCAGATCACCCAGAAGATTG
hISG15-qR	CATTTGTCCACCACCAGCAG
hIFN-β-1qR	AGGAGATCTTCAGTTTCGGAGG
hIFN-β-2qF	CGCCGCATTGACCATCTA
FCV-SCAU-10-qF	tggatgaactacccgccaatca
FCV-SCAU-10-qR	cagtaagcacatcatatgcggct
